# Supplementary material for: The Effect of Activated FXIII, a Transglutaminase, on Vascular Smooth Muscle Cells
Source: Int J Mol Sci. 2022 May 23;23(10):5845. doi: 10.3390/ijms23105845 (PMC9144255; doi:10.3390/ijms23105845)
Supplement: Supplementary file 1 [file ijms-23-05845-s001.zip]

Archive with 3 entries (2 files):
- ijms-1704036-supplementary/Supplementary materials/
- ijms-1704036-supplementary/Supplementary materials/Supplementary Material.pdf
- ijms-1704036-supplementary/Supplementary materials/Wound Closure Video S1.mov
